# Supplementary material for: Fostering Spiritually Supportive Work Environments in Healthcare: Leadership Recommendations From a Narrative Review
Source: J Nurs Manag. 2026 Apr 21;2026:4082021. doi: 10.1155/jonm/4082021 (PMC13096728; doi:10.1155/jonm/4082021)
Supplement: Supplementary file 1 — Supporting Information Additional supporting information can be found online in the Supporting Information section. [file JONM-2026-4082021-s001.xlsx]

## Sheet: Spirituality
Spiritualy Supportive Work Environment - Literature Matrix
Authors	Year	Title	Purpose	Type of Study	Sample	Additional	Key Findings	Recommendations
Ariapooran, S., & Abdolmaleki, B. https://doi.org/10.4103/ijnmr.ijnmr_293_21	2023	Compassion fatigue in nurses: The role of spiritual well-being, emotion regulation and time perspective	To study how spiritual well-being, emotion regulation, and time perspective affect compassion fatigue in nurses.	Descriptive correltational	394 Nursing (Iran) All nurses were invited.	Instruments Used: Professional Quality of Life Scale (ProQOL) – to measure compassion fatigue Spiritual Well-Being Questionnaire Emotion Regulation Questionnaire Short Form of the Time Perspective Questionnaire	- Higher spiritual well-being (meaning, purpose, connection) lowers compassion fatigue in nurses. - Effective emotion regulation, especially cognitive reappraisal, reduces burnout and secondary traumatic stress. - A positive future outlook helps reduce compassion fatigue. - Negative focus on the past or fatalism increases emotional exhaustion.	- Encourage spiritual growth through reflection, counseling, or mindfulness programs. - Train nurses in emotion regulation strategies like cognitive reappraisal to reduce compassion fatigue. - Promote a positive, future-focused mindset with goal-setting, coaching, and resilience training. - Provide regular psychological support via peer groups, mental health check-ins, and counseling. - Personali…
Bolarinwa et al. https://doi.org/10.1177/23779608221150600	2023	Assessment of spiritual care practices among nurses caring for cancer patients in a tertiary hospital in Nigeria.	To examine how nurses provide spiritual care to cancer patients in a Nigerian hospital and factors affecting its quality, addressing a research gap in low- and middle-income countries.	Descriptive cross-sectional	- 66 nurses randomly chosen from medical, surgical, palliative, and OB/GYN departments - Completed a 12-item validated spiritual care questionnaire - Average age: 36.5 years; 83% female	- Adapted a 2-item validated Nurses’ Spiritual Care Practices Questionnaire - Measured frequency and quality of nurses’ spiritual care - Assessed behaviors such as: Initiating spiritual conversations, Referring patients to chaplains or spiritual resources, Supporting patients’ religious practices, and Recognizing spiritual distress signs	- 48% of nurses demonstrated good spiritual care practices; 52% showed poor practices. - Nurses with oncology training (96%) and spirituality training (86.2%) were more likely to provide effective spiritual care. - Training was significantly linked to higher quality spiritual care.	- Nurses’ spiritual care practices were below standard and need improvement. - Authors recommend including spiritual care training in nursing education and ongoing development. - Enhancing these skills is crucial for nurses caring for patients with chronic or serious illnesses like cancer.
Burgos et al. https://doi.org/10.3390/healthcare10101966	2022	Digital competencies for nurses: Tools for responding to spiritual care needs.	To explore how digital skills can help nurses meet patients’ spiritual care needs, to identify gaps in education, and to suggest digital tools and strategies to improve nurses’ ability to provide sensitive spiritual care in diverse and tech-driven healthcare settings.	This was a qualitative study using an open-ended questionnaire as the primary research tool.	- Sample included nurses and healthcare professionals from diverse cultures and clinical areas - Exact number of participants not specified - Responses analyzed to find common themes and needs		- Many nurses lack formal training in spiritual care and digital skills. - Growing need for tools to help nurses address patients’ spiritual needs, especially in diverse settings. - Nurses want educational resources combining spiritual care with digital platforms (online modules, apps, telehealth). - Spirituality is often overlooked due to time constraints, low confidence, and uncertainty about p…	- Propose an open digital education framework for training in spiritual care and digital skills. - Recommend including spiritual care in nursing education with tech-based learning. - Call for healthcare systems to value spiritual care and invest in supporting digital tools.
Celano et al. https://doi.org/10.1016/j.mnl.2021.08.002	2022	Promoting spiritual well-being among nurses	To explore how healthcare organizations and leaders can support nurses’ spiritual well-being, especially after COVID-19’s emotional impact.	Leadership insights to propose actionable strategies for improving spiritual well-being among nurses.			- Nurses face spiritual and emotional exhaustion, worsened by the pandemic. - Spiritual well-being is vital for holistic care and nurse resilience. - Supporting spiritual health improves retention, engagement, and patient care. - Prioritizing spiritual well-being helps attract and retain nursing staff.	- Nurse leaders should include spirituality and soft skills in training and orientation. - Provide easy access to spiritual care activities like mindfulness and reflection. - Supporting nurses’ spiritual needs fosters a caring, sustainable workforce.
De Diego-Cordero et al. https://doi.org/10.1016/j.explore.2021.08.001	2022	Burnout and spirituality among nurses: A scoping review.	To examine how spirituality and religiousness relate to burnout in nurses and evaluate the effectiveness of spiritual or religious interventions in reducing burnout symptoms.	- Scoping review conducted using PRISMA-ScR guidelines - Systematic search of multiple databases - Included studies published up to 2021	- Focused on the link between spirituality and burnout in nursing		- Spiritual Coping: Spirituality and religion help nurses manage stress and reduce burnout. - Inverse Link: Higher spiritual well-being is tied to lower burnout. - Lack of Interventions: Few tested spiritual interventions exist in clinical practice. - Cultural Differences: Spiritual coping varies by culture and religion.	- Integrate Support: Add spiritual care resources and training to nurse wellness programs. - Research Gaps: More studies needed to test spiritual practices for reducing burnout. - Holistic Care: Emphasizing spirituality can boost resilience, satisfaction, and care quality.
Dewi et al. https://doi.org/10.1186/s12912-025-03047-3	2025	Spiritual care competencies among nursing students in the middle east and Asia: A systematic review.	To assess how well spiritual care education programs improve nursing students’ skills in the Middle East and Asia and to find gaps in current teaching methods.	A systematic review following PRISMA-P guidelines, registered on PROSPERO (CRD42024552137), and using the PICOS framework	- Scope: 10 studies with 749 nursing students from Iran, Taiwan, and Turkey - Interventions: Lasted one month to a full semester, blending theory and clinical practice		- Students gained self-awareness, knowledge, and skills for spiritual care. - Training should be culturally sensitive to diverse beliefs.	- Include spiritual care education in nursing programs for holistic care. - Conduct long-term studies and develop standardized, culturally relevant measurement tools. - Encourage teamwork and context-specific training to prepare students for spiritual care challenges.
Farmahini Farahani et al. https://doi.org/10.1155/2023/7685791	2023	Workplace spirituality, compassion satisfaction, burnout, and secondary traumatic stress: A cross‐sectional study in Iranian nurses.	To study how workplace spirituality relates to compassion satisfaction, burnout, and secondary traumatic stress among Iranian nurses, and to see how different parts of workplace spirituality affect these outcomes.	A cross-sectional quantitative study conducted among Iranian nurses, using validated self-report questionnaires to measure WPS, CS, BO, and STS.	- Sample: 269 Iranian nurses - Majority female - Mostly aged 30–40 years - Many with over 10 years of experience - Worked in public hospitals, including emergency, ICU, and general wards		- Higher workplace spirituality linked to greater compassion satisfaction. - Linked to lower burnout and secondary traumatic stress. - Meaningful work, community, and value alignment predict less burnout and more satisfaction. - Age, experience, and work setting also influence burnout and satisfaction.	- Promote workplace spirituality to reduce nurse exhaustion and stress. - Create healthcare environments supporting spiritual values, meaningful work, and staff connections. - Conduct long-term and intervention research to guide spiritual wellness programs for nurses.
Firkins et al. https://doi.org/10.1007/s00520-025-09306-y	2025	Association of spirituality and quality of life in cancer survivors: a systematic review and meta-analysis.	To systematically examine how spirituality relates to quality of life in cancer survivors, filling a gap in understanding its impact on survivorship.	A systematic review and meta-analysis conducted according to PRISMA guidelines, using data from PubMed, CINAHL, and PsycINFO databases.		Reviewed 26 studies from 2005 to 2024.	- All studies found a positive link between spirituality and quality of life. - Strength of the link ranged from moderate to strong (r = 0.15 to 0.82). - Spirituality included transcendence, meaning, faith, connectedness, and integrative energy.	- Integrate spirituality into holistic cancer care with personalized support. - Address spiritual needs to reduce suffering and improve survivors’ quality of life. - Conduct more research on spirituality’s impact and develop effective interventions.
Gad et al. https://doi.org/10.1007/s10943-020-01103-7	2020	The religious and spiritual needs of patients in the hospital setting do not depend on patient level of religious/spiritual observance and should be initiated by healthcare providers.	To study if patients’ own religious or spiritual beliefs affect their wish to discuss these topics in hospitals, and whether healthcare providers should start these conversations.	A cross-sectional survey study conducted	- Sample: 195 inpatients at a non-faith-based academic hospital in Toledo, Ohio - Diverse religious and non-religious participants including Christian, Muslim, Jewish, atheist, agnostic, and others		- Non-religious patients had fewer R/S conversations but equally wanted staff to initiate them (75% vs. 56%). - Non-religious patients often felt staff made negative assumptions (25% vs. 0%). - Many patients, religious or not, desired R/S support, showing it's a universal need. - Meeting R/S needs was linked to higher patient satisfaction.	- Proactive Engagement: Healthcare providers should start R/S conversations instead of waiting for patients to raise them. - Inclusive Care: R/S support should be offered to all patients, regardless of their religious beliefs, since spiritual needs can exist without formal religion. - Training and Policy: Healthcare institutions should train staff to recognize and address diverse R/S needs and in…
Ghorbani et al. https://doi.org/10.1097/hnp.0000000000000522	2022	Developing a spiritual care model for clinical nurses.	To develop a spiritual care model guiding nurses in holistic care for patients with chronic illness and end-of-life needs.	Concept Analysis Walker and Avant	Reviewed 227 documents covering theories, research, ethics, nursing models, cultural texts, and clinical guidelines on spiritual care.		- Spiritual care sees body, mind, and spirit as connected. - Key concepts: whole person, environment, nursing as care, and health as spiritual harmony. - Nursing process includes assessing spiritual needs, providing personalized care, and evaluating outcomes.	- Provides a framework for integrating spiritual care into nursing practice. - Supports holistic, patient-centered care for chronic and terminal illness. - Encourages development of spiritual skills and ethical, compassionate care.
Green et al. https://doi.org/10.1177/0898010119885266	2019	Perceptions of spiritual care education, competence, and barriers in providing spiritual care among registered nurses.	To explore nurses’ views on spiritual care competence, preparedness, barriers, and delivery frequency, and how education relates to these factors.	A descriptive, cross-sectional survey study conducted among RNs enrolled in post-licensure nursing programs at a public university in the southeastern United States.	- 391 registered nurses completed the online survey. - Participants were enrolled in RN-BSN, MSN, or DNP programs.		- Most nurses felt unprepared to provide spiritual care. - Nurses with spiritual care education felt more prepared, competent, and provided care more often. - Competence improved with nursing experience. - Barriers: lack of time, fear of offending, uncertainty on how to provide care, and beliefs that spirituality is private.	- Integrate spiritual care into nursing education to build foundational skills. - Provide ongoing workplace training to boost confidence and competence. - Address spiritual needs to support holistic, patient-centered care and improve outcomes.
Hamzaa et al. https://doi.org/10.1186/s12912-025-02750-5	2025	Exploring the role of spiritual leadership among nurse colleagues: An associative analysis of its impact on passion and altruism	To study how spiritual leadership affects nurses’ work passion and altruism, and whether it mediates their relationship.	A multicenter, descriptive cross-sectional study was conducted across six nursing faculties in Egypt.	- 391 nurse colleagues participated - Nursing faculties in Alexandria, Port-Said, Fayoum, Damanhur, Assiut, and Sohag Universities.	- Spiritual Leadership Questionnaire (SLQ) - Passion Scale - Self-Report Altruism Scale (9-SRA) - Personal and Job-related Data Questionnaire	- Participants showed high levels of spiritual leadership (mean 50.9), passion (47.6), and altruism (40.2). - Strong positive correlations between: Spiritual leadership & passion (r = 0.644) Spiritual leadership & altruism (r = 0.519) Altruism & passion (r = 0.509) - Spiritual leadership mediates the link between altruism and passion.	- Spiritual leadership boosts nurses’ motivation and altruism. - Nurse leaders should build spiritual skills and foster workplace spirituality. - Integrating spiritual leadership improves job satisfaction, teamwork, and patient care quality.
Katz, J. M., & Flarey, D. https://aihcp.net/2024/09/05/holistic-nursing-integrating-mind-body-and-spirit-in-patient-care/?utm_source=chatgpt.com	2024	Holistic nursing: Integrating mind, body, and spirit in patient care.	To inform readers about the concept of holistic nursing and how it integrates mind, body, and spirit in patient care.	Not a research study; this is an educational article.			- Holistic nursing addresses the whole person through mind, body, and spirit in patient care. - Integrating spiritual care improves patient outcomes and overall well-being. - Nurses play a critical role in assessing and supporting patients’ spiritual needs. - Holistic approaches foster compassionate, individualized care.	- Incorporate holistic and spiritual care training into nursing education and ongoing professional development. - Encourage nurses to develop skills in spiritual assessment and communication. - Healthcare organizations should support holistic care practices to enhance patient satisfaction and health outcomes. - Promote collaboration among interdisciplinary teams to address patients’ holistic need…
Koul, S. https://doi.org/10.1002/joe.22277	2024	Does workplace spirituality enhance employee well‐being? the mediating role of workplace happiness.	To investigate whether workplace spirituality (WPS) positively influences employee well-being (EWB) and to examine whether this relationship is mediated by workplace happiness (WPH).	- Design: Quantitative, correlational study - Approach: Structural equation modeling (SEM) to test mediation effects	- Participants: Employees from various sectors - Sample Size: Not explicitly stated in the summary, but typically ranges from 200–400 in similar SEM studies	- Workplace Spirituality Scale: measured meaningful work, community, and value alignment - Workplace Happiness Scale: assessed emotional and cognitive happiness at work - Employee Well-Being Scale: evaluated psychological, emotional, and job-related well-being	- Workplace spirituality significantly boosts employee well-being. - Workplace happiness partly mediates this relationship. - Meaning and connection at work increase happiness and overall well-being.	- Organizational Strategy: Foster a spiritually supportive environment to boost happiness and well-being. - HR Practices: Use values-based leadership, meaningful roles, and team-building initiatives. - Future Research: Study other mediators like resilience, engagement, and psychological safety.
Kubitza et al. https://doi.org/10.1016/j.iccn.2022.103377	2023	Influence of spirituality on moral distress and resilience in critical care staff: A scoping review	To explore how spirituality influences the experience and management of moral distress (MD) and the development of resilience among critical care professionals.	Design: Scoping review Methodology: Qualitative synthesis of existing literature and interview data Focus: Identification of spiritual typologies and their role in coping with moral distress		- How does spirituality influence the experience of moral distress? - How does spirituality support coping with moral distress? - Are there different types of spirituality that affect how moral distress is experienced and managed?	- Religious Type: Faith-driven; distressed by dignity violations; copes through prayer, rituals, and teachings. - Dignity Type: Value-driven; sees patients holistically; copes with emotional bonds and family support. - Instrumental Type: Ethics-focused; distressed by breaches in standards; copes through protocols and ethical discussions.	- Spirituality can protect against or contribute to distress, depending on context and beliefs. - Support should match individual spiritual orientations. - Integrating spiritual care and ethical reflection in critical care can boost resilience and reduce burnout.
Lee, E.-H., & Yu, H.-J. https://doi.org/10.1186/s12912-023-01625-x	2023	Effects of perceived spiritual management, work engagement, and organizational commitment on job satisfaction among clinical nurses: The mediating role of perceived spiritual management	To examine how perceived spiritual management (PSM), work engagement (WE), and organizational commitment (OC) affect job satisfaction (JS) among clinical nurses.	Design: Descriptive cross-sectional survey Analysis: Hierarchical multiple regression and mediation analysis	- Participants: 230 clinical nurses - Setting: 10+ general hospitals in Seoul and Gyeonggi, South Korea - Data Collection: 7/2022 - 8/2022 - Demographics: Included age, marital status, education, and work experience	Self-administered questionnaires measuring: Perceived spiritual management Work engagement Organizational commitment Job satisfaction	- PSM showed the strongest positive correlation with job satisfaction (r = .662). - Organizational commitment (r = .587) and work engagement (r = .514) also positively correlated with job satisfaction. - Regression model explained 58.4% of job satisfaction variance; key predictors were PSM (β = 0.388), OC (β = 0.225), and WE (β = 0.208). - PSM partially mediated the effects of work engagement and…	- Integrate spiritual values into management to improve nurse satisfaction. - Train leaders to foster meaning, purpose, and connection at work. - Use spiritual management to boost retention and nurse well-being.
Murgia et al. https://doi.org/10.3390/healthcare10091661	2022	Spirituality and religious diversity in nursing: A scoping review.	To explore how nurses perceive and integrate spirituality and religious diversity into their practice, particularly in pluri-religious healthcare settings, and to identify barriers to providing spiritual care.	- Design: Scoping review - Framework: Arksey and O’Malley’s six-stage methodology - Time Frame: Studies published between 2010 and 2020	- Articles Reviewed: 789 - Articles Included: 16 met inclusion criteria - Geographic Focus: Both Western and non-Western healthcare contexts	Databases Searched: CINAHL Plus, PubMed, PsycINFO, and OpenGrey	- Nurses view spirituality as key to holistic care, shaped by personal and cultural factors beyond formal religion. - Barriers to spiritual care include lack of training, time, role clarity, cultural differences, poor work environments, privacy issues, and limited institutional support.	- Enhance training on spiritual and religious diversity for nurses. - Clarify roles, improve environments, and encourage teamwork to support spiritual care. - Research spiritual care in diverse, non-Western, and multi-faith settings.
Ribeiro et al. https://doi.org/10.1111/jonm.13196	2020	A commentary on spiritual leadership and workplace spirituality in nursing management.	To explore how integrating spiritual leadership and workplace spirituality into nursing management can enhance nurse well-being, motivation, and care quality amid ongoing healthcare challenges.	Commentary		- Spiritual Leadership: Motivates through a sense of calling and belonging, creating meaning and purpose in work. - Workplace Spirituality: Involves meaningful work connected to a greater purpose, supporting both inner life and professional identity.	- Positive Outcomes: Spiritual leadership boosts nurses’ job satisfaction, motivation, commitment, and belonging. - Ethical Climate: A spiritual workplace reduces incivility and encourages ethical behavior. - Leadership Role: Nurse leaders need spiritual competencies to support staff well-being. - Organizational Culture: Institutions should adopt spiritual leadership to humanize care and build re…	- Daily Practice: Integrate spirituality into daily leadership activities. - Training: Provide leaders with education in spiritual competencies. - Policy: Make spiritual leadership a strategic priority to enhance retention and care quality.
Shabani et al. https://doi.org/10.1186/s40359-023-01279-z	2023	Resilience and spirituality mediate anxiety and life satisfaction in chronically Ill older adults	To explore how spirituality and psychological resilience mediate the relationship between anxiety and life satisfaction in older adults living with chronic illnesses.	Cross-sectional study	- Participants: 100 chronically ill adults aged 60 and older - Setting: One university hospital - Sampling: Convenience sampling	- Instruments Used: Spiritual Health Scale, Hospital Anxiety and Depression Scale (Anxiety Module), Connor-Davidson Resilience Scale, Life Satisfaction Scale, Sociodemographic questionnaire - Analysis Method: Partial Least Squares (PLS) structural modeling	- Spirituality, resilience, and life satisfaction were positively linked. - Spirituality and resilience reduced anxiety’s negative effect on life satisfaction, with spirituality having a stronger impact. - The model explained 34% of life satisfaction variance.	- Enhancing spiritual well-being and resilience can reduce anxiety and improve life satisfaction in older adults with chronic illness. - Mental health programs should include spiritual care and resilience training for holistic geriatric care. - Policies and education must train providers to address spiritual and emotional needs of aging patients.
Shamsi et al. https://doi.org/10.1186/s12888-022-04280-9	2022	Improving psychiatric nurses' competencies in spiritual care and integration of clients' religion/spirituality into mental healthcare: Outcomes of an online spiritual care training program	To evaluate the effectiveness of an online spiritual care training program in improving psychiatric nurses’ competencies in providing spiritual care and integrating clients’ religion and spirituality into mental healthcare.	Experimental, pretest-posttest with control group	- Setting: A psychiatric hospital affiliated with Kerman University of Medical Sciences, southeast Iran - Participants: 95 psychiatric nurses - Intervention group: 50 nurses - Control group: 45 nurses	- Intervention: Four weekly online training sessions - Assessment Tools: Self-Assessment of Spiritual Care Competency Scale, R/S Integrated Practice Assessment Scale - Timing: Data collected before and one month after the intervention	- No significant baseline differences existed between groups. - Post-intervention, the intervention group showed significantly higher spiritual care competencies and integration of clients’ spirituality. - Training had a strong impact with a large effect size.	- Spiritual care is essential yet often overlooked in holistic mental healthcare. - Nurses need structured training to address spiritual needs ethically and effectively. - Nursing curricula and continuing education should integrate spiritual care and spirituality. - Institutions must support ongoing professional development for culturally competent, patient-centered care.
Soni et al. https://doi.org/10.24083/apjhm.v18i2.1701	2023	Understanding workplace spirituality in health care systems: Practice and challenges. Existing literature	To explore workplace spirituality in healthcare, focusing on integrating spiritual values into clinical settings and identifying challenges professionals face in providing spiritual care.	Inductive qualitative research	10 repsondents-MDs age 29-50 experience 5-22 years		- Core Elements: Trust in a higher power, peace of mind, spiritual practices (gratitude, prayer, counseling), yogic techniques, personal work investment. - Spirituality as an Asset: Strengthens patients and providers, boosts resilience, compassion, and ethics. - Challenges: Emotional stress in doctors, limited institutional support, time pressures, and diverse spiritual beliefs.	- Spirituality should be a strategic part of holistic care. - Institutions must support spiritual expression and care. - Promoting spiritual care enhances patient satisfaction and provider well-being. - Training in spiritual competencies is essential for healthcare professionals.
Srivastava et al. https://doi.org/10.21844/16202117101	2024	Workplace spirituality empowered by spiritual leadership to promote organizational effectiveness: A bibliometric analysis.	To analyze research trends and evolution in workplace spirituality and spiritual leadership, synthesizing fragmented literature to clarify their roles in organizational effectiveness and success.	Data Source: Scopus-indexed publications	- Time Frame: 1980–2021 - Analysis Tools: Bibliographic coupling, citation analysis, co-word analysis, and content clustering - Sample Size: 337 scholarly articles		- Core Themes: Spiritual leadership fuels intrinsic motivation; workplace spirituality builds meaning, purpose, and community. - Positive Outcomes: Increased job satisfaction, ethical behavior, and performance. - Influential Contributors: Leading research from key authors, institutions, especially in the U.S. and India. - Conceptual Framework: Spiritual leadership enhances workplace spirituality,…	- Explore cross-cultural applications of spiritual leadership. - Investigate spiritual leadership in digital and remote work settings. - Develop standardized tools to measure workplace spirituality and spiritual leadership. - Study long-term effects of spiritual leadership on organizational performance. - Encourage integration of spiritual leadership for ethical, resilient, value-driven cultures.…
Ünlügedik, M., & Akbaş, E. https://doi.org/10.1016/j.iccn.2023.103432	2023	The effect of spiritual well-being on compassion fatigue among intensive care nurses: A descriptive study.	To examine how spiritual well-being influences compassion fatigue among nurses working in intensive care units (ICUs), a setting known for high emotional and physical demands.	Descriptive, cross-sectional study	- Participants: 167 ICU nurses in Turkey - Age: 57% aged 22–27 - Gender: 73% female - Education: 67% with undergraduate degrees - Experience: Most had under 5 years of ICU experience	Personal Information Form Spiritual Well-Being Scale Compassion Fatigue-Short Scale	- Nurses reported moderate compassion fatigue and high spiritual well-being. - Spiritual well-being positively correlated with compassion fatigue (β = 0.358, p < 0.001), suggesting a protective effect. - Younger, single, and less experienced nurses were more prone to compassion fatigue. - Higher education linked to greater spiritual well-being.	- Spiritual well-being may protect against compassion fatigue. - Support programs should target younger, less experienced ICU nurses. - Nursing education should include spiritual care and resilience training. - Institutions should promote spiritual health via reflection, peer support, and chaplaincy or counseling access.
Wang et al. https://doi.org/10.3389/fpsyg.2018.02627	2019	The effect of spiritual leadership on employee effectiveness: An intrinsic motivation perspective.	To examine spiritual leadership’s impact on employee performance, knowledge sharing, and innovation, assessing its unique effects beyond other leadership styles through intrinsic motivation theory.	Correlational	Sample: 306 employee-supervisor pairs from 26 teams in the energy sector in mainland China	Spiritual Leadership Questionnaire, Ethical Leadership Questionnaire, Paternalistic Leadership Questionnaire,Task performance tool knowledge sharing scale, innovation behavior scale	- Spiritual leadership uniquely boosts task performance, knowledge sharing, and innovation. - Core elements: inspiring vision, hope/faith, and altruistic love. - Enhances motivation, engagement, and creativity. - Applicable across cultures, including non-Western settings.	- Embedding spiritual leadership creates a motivated, innovative, and collaborative workforce. - Leaders should focus on purpose, emotional support, and ethics to enhance employee outcomes. - Leadership development should include spiritual leadership skills to build value-driven, inspirational leaders.
Willemse et al. https://doi.org/10.1016/j.jcrc.2020.01.026.	2020	Spiritual care in the intensive care unit: An integrative literature research,	To explore the role and impact of spiritual care in ICUs by reviewing literature on Quality of Life, Quality of Care, and Education for healthcare professionals.	Design: Integrative literature review	Scope: 113 articles were analyzed to synthesize findings on SC in ICU settings		- Spirituality is essential to ICU patients’ and families’ quality of life. - Spiritual care reduces emotional distress and enhances well-being. - Improves care quality by meeting spiritual needs and supporting families. - ICU staff often lack spiritual care training. - Structured education is needed to integrate spiritual care into practice.	- Spiritual care is essential but underused in ICUs, improving patient and family outcomes. - Integration is limited by staff knowledge gaps and time constraints. - More research and education are needed to embed spiritual care into routine ICU practice.
Wisuda et al. https://doi.org/10.33862/jnsr.v1i1.449	2024	Enhancing spiritual care in nursing practice: Exploring the relationship between implementation of spiritual aspects and fulfillment of patients' spiritual needs.	To examine the relationship between nurses’ implementation of spiritual care practices and the extent to which patients’ spiritual needs are fulfilled in a hospital setting.	Descriptive	- Setting: Siti Khadijah Islamic Hospital, Palembang, Indonesia - Period: 10/2023 - 12/2023 - Sample: 42 inpatients selected via simple random sampling	- Instruments: Aspects of Application of Spirituality questionnaire, Spiritual Care Competency Scale (SCCS), Spiritual Needs Questionnaire (SpNQ) - Analysis: Univariate and bivariate (chi-square test)	- 64.3% of patients felt nurses’ spiritual care was poor. - Only 35.7% believed spiritual care was well implemented. - Nurses’ spiritual care practices significantly correlated with patients’ spiritual fulfillment (p = 0.011). - The study reveals a gap between spiritual care needs and actual delivery..	- Implement structured spiritual care training for nurses. - Develop institutional frameworks and monitoring systems. - Promote leadership support and interdisciplinary collaboration. - Integrate spiritual care into routine nursing assessments and interventions.
Wu, W.-L., & Lee, Y.-C. https://doi.org/10.33862/jnsr.v1i1.449	2020	How spiritual leadership boosts nurses' work engagement: The mediating roles of calling and psychological capital	To examine how spiritual leadership affects nurses’ work engagement. To explore mediation by calling and psychological capital (hope, efficacy, resilience, optimism).	Desriptive cross sectional	- Sample: 164 nurses (99.4% female, 20.7% married) - Average age: 27.23 years (SD = 7.32) - Average tenure: 5.97 years (SD = 5.62) - Education: 98.1% held an associate’s degree or higher	Standardized scales measuring spiritual leadership, calling, PsyCap, and work engagement	- Spiritual leadership positively predicts nurses’ work engagement. - The effect is mediated by a stronger sense of calling and higher psychological capital (hope, resilience, confidence). - Leaders inspiring through vision, hope, and altruistic love enhance nurses’ emotional and psychological resources, boosting engagement.	- Adopt spiritual leadership behaviors to promote purpose and positivity. - Support staff development in resilience and optimism. - Integrate leadership and well-being training into nursing education. - Future research should explore long-term effects and diverse cultural or clinical settings.
